# Supplementary material for: Spontaneously Self-Assembled Microgel Film as Co-Delivery System for Skincare Applications
Source: Pharmaceutics. 2021 Sep 8;13(9):1422. doi: 10.3390/pharmaceutics13091422 (PMC8472779; doi:10.3390/pharmaceutics13091422)
Supplement: Supplementary file 1 [file pharmaceutics-13-01422-s001.zip]

Archive with 1 entries (1 files):
- pharmaceutics-1374503-SM.pdf
